# Supplementary material for: Mendelian randomization analysis identifies druggable genes and drugs repurposing for chronic obstructive pulmonary disease
Source: Front Cell Infect Microbiol. 2024 Apr 10;14:1386506. doi: 10.3389/fcimb.2024.1386506 (PMC11039854; doi:10.3389/fcimb.2024.1386506)
Supplement: Supplementary file 4 [file Table_3.xlsx]

## Sheet: COPD
probeID	ProbeChr	Gene name	Probe_bp	topSNP	topSNP_chr	topSNP_bp	A1	A2	Freq	b_GWAS	se_GWAS	p_GWAS	b_eQTL	se_eQTL	p_eQTL	b_SMR	se_SMR	p_SMR	p_HEIDI	nsnp_HEIDI	outcome	consortium	p_SMR threshold
ENSG00000197375	5	SLC22A5	131718375	rs11242109	5	131677047	T	G	0.44334	-0.054186	0.0125292	1.5269e-05	-0.680692	0.00706659	0	0.0796042	0.0184251	1.55729e-05	0.0269281	20	COPD	eQTLGen	1.9786e-05
ENSG00000166278	6	C2	31889505	rs488755	6	31904306	A	G	0.0675944	0.140991	0.0284266	7.05586e-07	-0.255966	0.0269983	2.5234e-21	-0.55082	0.125335	1.10889e-05	0.311086	20	COPD	eQTLGen	1.9786e-05
ENSG00000213420	7	GPC2	99771112	rs3779046	7	99779243	G	A	0.26839	0.0663817	0.0133747	6.93346e-07	0.102465	0.00902952	7.60527e-30	0.647846	0.142468	5.4336e-06	0.321845	20	COPD	eQTLGen	1.9786e-05

## Sheet: FEV1FVC<0.7
probeID	ProbeChr	Gene name	Probe_bp	topSNP	topSNP_chr	topSNP_bp	A1	A2	Freq	b_GWAS	se_GWAS	p_GWAS	b_eQTL	se_eQTL	p_eQTL	b_SMR	se_SMR	p_SMR	p_HEIDI	nsnp_HEIDI	outcome	consortium	p_SMR threshold
ENSG00000070759	1	TESK2	45883213	rs10789465	1	45971759	C	T	0.477137	-0.00462631	0.000879453	1.40001e-07	-0.300833	0.00780182	0	0.0153783	0.00295047	1.86654e-07	0.0442792	20	FEV1/FVC<0.7	eQTLGen	1.9755e-05
ENSG00000117448	1	AKR1A1	46025968	rs518365	1	46010652	G	A	0.480119	-0.00460334	0.000880551	1.7e-07	-0.0970596	0.00795792	3.24076e-34	0.047428	0.00987054	1.54748e-06	0.124643	20	FEV1/FVC<0.7	eQTLGen	1.9755e-05
ENSG00000071282	3	LMCD1	8576599	rs9312024	3	8561732	T	C	0.506958	-0.0039796	0.000871703	5e-06	-0.203809	0.00788532	2.65702e-147	0.0195262	0.00434327	6.93333e-06	0.443685	20	FEV1/FVC<0.7	eQTLGen	1.9755e-05
ENSG00000204444	6	APOM	31623090	rs3101018	6	31705864	T	C	0.0745527	0.0110174	0.0012803	7.59976e-18	-0.197853	0.0223988	1.0172e-18	-0.0556847	0.00903404	7.09871e-10	0.0300011	20	FEV1/FVC<0.7	eQTLGen	1.9755e-05
ENSG00000204386	6	NEU1	31828059	rs3101018	6	31705864	T	C	0.0745527	0.0110174	0.0012803	7.59976e-18	-0.192784	0.0224032	7.61842e-18	-0.057149	0.00939203	1.16608e-09	0.02881	20	FEV1/FVC<0.7	eQTLGen	1.9755e-05
ENSG00000204305	6	AGER	32150423	rs693906	6	31835164	C	G	0.11332	0.0100088	0.00119863	6.79986e-17	0.196774	0.0175585	3.77598e-29	0.0508644	0.00759638	2.1439e-11	0.150331	20	FEV1/FVC<0.7	eQTLGen	1.9755e-05
ENSG00000149131	11	SERPING1	57373593	rs28362951	11	57372526	G	A	0.260437	0.00560846	0.000985029	1.2e-08	0.302385	0.00888249	5.18758e-254	0.0185474	0.00330278	1.9577e-08	0.616424	20	FEV1/FVC<0.7	eQTLGen	1.9755e-05
ENSG00000065361	12	ERBB3	56485465	rs11171739	12	56470625	C	T	0.414513	0.00391493	0.000877848	8.19993e-06	-0.167927	0.0081462	2.04679e-94	-0.0233132	0.00534848	1.30746e-05	0.362721	20	FEV1/FVC<0.7	eQTLGen	1.9755e-05
ENSG00000125378	14	BMP4	54420966	rs2855530	14	54421917	C	G	0.515905	0.00436398	0.000872627	5.69994e-07	0.0832066	0.00803044	3.71478e-25	0.0524475	0.0116451	6.67442e-06	0.0258143	20	FEV1/FVC<0.7	eQTLGen	1.9755e-05
ENSG00000041357	15	PSMA4	78837175	rs9788721	15	78802869	C	T	0.387674	0.00806675	0.000920118	1.80011e-18	0.182602	0.00831792	8.14287e-107	0.0441768	0.00542591	3.89363e-16	0.45602	20	FEV1/FVC<0.7	eQTLGen	1.9755e-05
ENSG00000158865	16	SLC5A11	24890055	rs2287783	16	24831727	T	C	0.16004	-0.00487891	0.00109955	9.09997e-06	0.529272	0.00995427	0	-0.00921816	0.0020847	9.78742e-06	0.0448506	20	FEV1/FVC<0.7	eQTLGen	1.9755e-05
ENSG00000205220	16	PSMB10	67969697	rs9934636	16	67831454	T	C	0.0457256	-0.00972811	0.0019684	7.69999e-07	-0.228842	0.0188202	5.11335e-34	0.0425101	0.0092849	4.68512e-06	0.378232	20	FEV1/FVC<0.7	eQTLGen	1.9755e-05
ENSG00000117122	1	MFAP2	17300997	rs4920605	1	17315425	A	G	0.547714	0.00863689	0.000878363	8.10028e-23	0.396497	0.029267	8.18802e-42	0.021783	0.00273731	1.75132e-15	0.450708	20	FEV1/FVC<0.7	Lung_GTEx_V8	4.78927e-05
ENSG00000086015	1	MAST2	46252659	rs6680211	1	46315007	G	C	0.44831	-0.00470906	0.000877085	7.90005e-08	0.221868	0.023107	7.8599e-22	-0.0212246	0.00452923	2.7841e-06	0.059722	20	FEV1/FVC<0.7	Lung_GTEx_V8	4.78927e-05
ENSG00000064886	1	CHI3L2	111743393	rs2282248	1	111736594	T	C	0.342942	-0.00504732	0.000929488	5.60002e-08	0.282164	0.0445368	2.36541e-10	-0.0178879	0.00433856	3.73968e-05	0.567682	12	FEV1/FVC<0.7	Lung_GTEx_V8	4.78927e-05
ENSG00000168743	4	NPNT	106815932	rs150400299	4	106692481	G	A	0.0646123	-0.00953143	0.00176113	6.19998e-08	-0.389576	0.0540714	5.81119e-13	0.0244662	0.00565399	1.50988e-05	0.0393296	19	FEV1/FVC<0.7	Lung_GTEx_V8	4.78927e-05
ENSG00000164171	5	ITGA2	52285156	rs152092	5	52277039	G	A	0.328032	0.00395002	0.000934641	2.39999e-05	0.482694	0.0300078	3.21873e-58	0.00818328	0.00200202	4.36013e-05	0.161495	20	FEV1/FVC<0.7	Lung_GTEx_V8	4.78927e-05
ENSG00000197375	5	SLC22A5	131705444	rs200838	5	131710399	C	A	0.555666	0.00432476	0.00087053	6.80002e-07	0.422582	0.0407218	3.14532e-25	0.0102341	0.00228392	7.43136e-06	0.0224466	20	FEV1/FVC<0.7	Lung_GTEx_V8	4.78927e-05
ENSG00000204632	6	HLA-G	29794744	rs1736957	6	29782633	C	T	0.295229	0.00463396	0.000912589	3.79997e-07	-0.371241	0.0517997	7.6741e-13	-0.0124823	0.00301268	3.42389e-05	0.299508	20	FEV1/FVC<0.7	Lung_GTEx_V8	4.78927e-05
ENSG00000062524	15	LTK	41795836	rs9944249	15	41847176	G	T	0.560636	0.00471237	0.000893075	1.29999e-07	-0.869095	0.0349699	2.42164e-136	-0.00542216	0.0010505	2.44959e-07	0.252744	20	FEV1/FVC<0.7	Lung_GTEx_V8	4.78927e-05
ENSG00000092445	15	TYRO3	41849873	rs9944249	15	41847176	G	T	0.560636	0.00471237	0.000893075	1.29999e-07	-0.617924	0.0411785	6.70974e-51	-0.00762613	0.00153203	6.43127e-07	0.21754	20	FEV1/FVC<0.7	Lung_GTEx_V8	4.78927e-05
ENSG00000158865	16	SLC5A11	24857162	rs36113933	16	24838862	G	A	0.16004	-0.00484133	0.00110041	1.09999e-05	1.45671	0.0700625	5.1589e-96	-0.00332347	0.000772135	1.67544e-05	0.0339203	20	FEV1/FVC<0.7	Lung_GTEx_V8	4.78927e-05
ENSG00000102996	16	MMP15	58059470	rs4784886	16	58065459	A	G	0.73161	-0.0072154	0.000942008	1.9002e-14	-0.176482	0.0294573	2.084e-09	0.0408846	0.00866376	2.36963e-06	0.602347	6	FEV1/FVC<0.7	Lung_GTEx_V8	4.78927e-05
ENSG00000011028	17	MRC2	60704762	rs12452590	17	60720058	G	T	0.367793	0.00540225	0.000916559	3.79997e-09	0.163176	0.0264733	7.10211e-10	0.0331069	0.00777176	2.04523e-05	0.962064	4	FEV1/FVC<0.7	Lung_GTEx_V8	4.78927e-05

## Sheet: FEV1
probeID	ProbeChr	Gene name	druggability	Probe_bp	topSNP	topSNP_chr	topSNP_bp	A1	A2	Freq	b_GWAS	se_GWAS	p_GWAS	b_eQTL	se_eQTL	p_eQTL	b_SMR	se_SMR	p_SMR	p_HEIDI	nsnp_HEIDI	outcome	consortium	p_SMR threshold
ENSG00000149451	20	ADAM33	1	3648612	rs2853211	20	3660947	C	G	0.234592	0.0127	0.0029	1.59301e-05	-0.472759	0.0354636	1.53223e-40	-0.0268636	0.00645672	3.17469e-05	0.760638	11	FEV1	Lung_GTEx_V8	4.7985e-05
ENSG00000170425	17	ADORA2B	1	15863645	rs1045599	17	15879910	C	T	0.429423	0.0117	0.0023	6.25605e-07	0.404959	0.00842151	0	0.0288918	0.00571128	4.22061e-07	0.0275275	20	FEV1	eQTLGen	1.9771e-05
ENSG00000170425	17	ADORA2B	1	15848231	rs2779210	17	15875147	A	G	0.569583	-0.0117	0.0024	5.93103e-07	-0.240903	0.0322743	8.37794e-14	0.0485673	0.0118991	4.47276e-05	0.0141802	12	FEV1	Lung_GTEx_V8	4.7985e-05
ENSG00000204305	6	AGER	1	32150423	rs693906	6	31835164	C	G	0.11332	-0.0335	0.0032	1.16708e-25	0.196774	0.0175585	3.77598e-29	-0.170246	0.0222539	2.00752e-14	0.264219	20	FEV1	eQTLGen	1.9771e-05
ENSG00000117362	1	APH1A	1	150239892	rs11205361	1	150287518	T	C	0.140159	-0.022	0.0035	4.07202e-10	0.130478	0.0207306	3.0939e-10	-0.168611	0.0379105	8.68361e-06	0.0831052	20	FEV1	eQTLGen	1.9771e-05
ENSG00000123268	12	ATF1	1	51186199	rs113923834	12	51161737	T	C	0.335984	-0.0111	0.0025	8.43296e-06	0.328374	0.00835424	0	-0.0338029	0.00766168	1.02448e-05	0.0276549	20	FEV1	eQTLGen	1.9771e-05
ENSG00000196296	16	ATP2A1	1	28902778	rs4788101	16	28867804	T	C	0.329026	-0.0129	0.0024	4.30804e-08	0.0899511	0.00817588	3.73748e-28	-0.143411	0.0296951	1.369e-06	0.246785	20	FEV1	eQTLGen	1.9771e-05
ENSG00000153162	6	BMP6	1	7804342	rs9406052	6	7700988	C	T	0.457256	-0.0206	0.0023	7.73215e-19	0.120538	0.00793933	4.62539e-52	-0.1709	0.0221539	1.21724e-14	0.0347036	20	FEV1	eQTLGen	1.9771e-05
ENSG00000196352	1	CD55	1	207514582	rs891376	1	207491489	T	C	0.255467	-0.0109	0.0025	1.754e-05	-0.744436	0.00757266	0	0.014642	0.00336155	1.32631e-05	0.0100008	20	FEV1	eQTLGen	1.9771e-05
ENSG00000064886	1	CHI3L2	1	111743393	rs2282248	1	111736594	T	C	0.342942	0.0171	0.0025	7.68422e-12	0.282164	0.0445368	2.36541e-10	0.0606031	0.0130385	3.35145e-06	0.560041	11	FEV1	Lung_GTEx_V8	4.7985e-05
ENSG00000204291	9	COL15A1	1	101705461	rs10123767	9	101688667	T	C	0.366799	0.0123	0.0024	4.54402e-07	0.222595	0.0282885	3.58177e-15	0.0552573	0.0128671	1.75126e-05	0.103732	12	FEV1	Lung_GTEx_V8	4.7985e-05
ENSG00000114270	3	COL7A1	1	48617103	rs6446277	3	49473077	A	G	0.336978	0.0142	0.0025	1.88799e-08	0.061696	0.0086093	7.71083e-13	0.230161	0.051706	8.53375e-06	0.030245	20	FEV1	eQTLGen	1.9771e-05
ENSG00000088298	20	EDEM2	1	33784544	rs7353271	20	33727431	T	C	0.188867	-0.0199	0.0031	2.157e-10	-0.397893	0.0100386	0	0.0500134	0.00789256	2.34607e-10	0.0197333	20	FEV1	eQTLGen	1.9771e-05
ENSG00000154928	3	EPHB1	1	134647976	rs9857242	3	134316378	C	T	0.332008	0.014	0.0024	1.011e-08	-0.277874	0.00817609	3.57482e-253	-0.0503826	0.00876332	8.9634e-09	0.0762606	20	FEV1	eQTLGen	1.9771e-05
ENSG00000065361	12	ERBB3	1	56485465	rs11171739	12	56470625	C	T	0.414513	-0.012	0.0024	4.341e-07	-0.167927	0.0081462	2.04679e-94	0.0714594	0.0147063	1.17915e-06	0.127714	20	FEV1	eQTLGen	1.9771e-05
ENSG00000135414	12	GDF11	1	56143987	rs7302200	12	56449435	A	G	0.327038	-0.0151	0.0025	1.08101e-09	-0.0674603	0.00861715	4.93329e-15	0.223835	0.0468066	1.73447e-06	0.3421	19	FEV1	eQTLGen	1.9771e-05
ENSG00000125965	20	GDF5	1	34021145	rs6142381	20	34008623	A	G	0.624254	0.0159	0.0024	3.54977e-11	0.267036	0.0397224	1.78572e-11	0.0595425	0.0126184	2.37364e-06	0.0369379	10	FEV1	Lung_GTEx_V8	4.7985e-05
ENSG00000170266	3	GLB1	1	33088411	rs11717007	3	33070666	C	A	0.260437	0.0121	0.0027	9.88599e-06	0.199849	0.00942647	9.38872e-100	0.0605458	0.0138088	1.16202e-05	0.0360167	20	FEV1	eQTLGen	1.9771e-05
ENSG00000125388	4	GRK4	1	2965335	rs10030130	4	2965914	A	C	0.374751	0.012	0.0024	6.79407e-07	-0.837468	0.043554	2.14594e-82	-0.0143289	0.00296108	1.30446e-06	0.0139634	20	FEV1	Lung_GTEx_V8	4.7985e-05
ENSG00000204632	6	HLA-G	1	29794744	rs1736957	6	29782633	C	T	0.295229	-0.02	0.0025	9.19179e-16	-0.371241	0.0517997	7.6741e-13	0.0538734	0.0100923	9.39444e-08	0.0697399	20	FEV1	Lung_GTEx_V8	4.7985e-05
ENSG00000080824	14	HSP90AA1	1	102576555	rs2403017	14	102542469	G	A	0.16004	0.0157	0.0033	1.45499e-06	-0.276933	0.0110291	3.94636e-139	-0.0566924	0.0121283	2.94803e-06	0.210424	20	FEV1	eQTLGen	1.9771e-05
ENSG00000163453	4	IGFBP7	1	57936745	rs2271808	4	57899602	T	C	0.379722	-0.0135	0.0024	1.80901e-08	0.206134	0.00814722	3.09847e-141	-0.0654912	0.0119272	3.99807e-08	0.0629593	20	FEV1	eQTLGen	1.9771e-05
ENSG00000113141	5	IK	1	140034353	rs778594	5	140027304	C	T	0.403579	-0.011	0.0024	3.69803e-06	0.224989	0.0079966	3.59565e-174	-0.0488913	0.0108078	6.07668e-06	0.0123073	20	FEV1	eQTLGen	1.9771e-05
ENSG00000005844	16	ITGAL	1	30509242	rs11574938	16	30485393	G	C	0.441352	-0.0104	0.0023	9.39507e-06	0.206377	0.0079162	7.94105e-150	-0.0503933	0.0113111	8.38063e-06	0.193946	20	FEV1	eQTLGen	1.9771e-05
ENSG00000169783	15	LINGO1	1	77905369	rs12898370	15	77808598	T	A	0.300199	-0.0125	0.0025	5.00299e-07	0.281703	0.0402427	2.55762e-12	-0.044373	0.010906	4.72784e-05	0.998448	13	FEV1	Lung_GTEx_V8	4.7985e-05
ENSG00000163956	4	LRPAP1	1	3508103	rs1794417	4	3523025	A	G	0.22664	0.0142	0.0028	5.35303e-07	-0.2446	0.0319	1.75096e-14	-0.058054	0.0137245	2.33758e-05	0.063741	10	FEV1	Lung_GTEx_V8	4.7985e-05
ENSG00000111321	12	LTBR	1	6484211	rs10849448	12	6493351	G	A	0.737575	0.0119	0.0027	1.49799e-05	-0.439142	0.0270969	4.54722e-59	-0.0270983	0.00637166	2.10983e-05	0.564738	15	FEV1	Lung_GTEx_V8	4.7985e-05
ENSG00000168743	4	NPNT	1	106815932	rs150400299	4	106692481	G	A	0.0646123	0.0724	0.0048	3.59335e-52	-0.389576	0.0540714	5.81119e-13	-0.185843	0.0285858	7.96659e-11	0.0125781	20	FEV1	Lung_GTEx_V8	4.7985e-05
ENSG00000125510	20	OPRL1	1	62721761	rs6090043	20	62717930	T	C	0.483101	0.012	0.0024	3.67198e-07	-0.436714	0.00873878	0	-0.0274779	0.00552302	6.51936e-07	0.0117358	20	FEV1	eQTLGen	1.9771e-05
ENSG00000240065	6	PSMB9	1	32811913	rs1383267	6	32833646	A	G	0.398608	-0.0137	0.0024	6.61394e-09	0.388763	0.0276901	8.89896e-45	-0.03524	0.00666418	1.23684e-07	0.0140155	20	FEV1	Lung_GTEx_V8	4.7985e-05
ENSG00000112655	6	PTK7	1	43086731	rs6916141	6	43107744	C	T	0.0894632	-0.0166	0.0034	1.344e-06	-0.229352	0.0119889	1.40989e-81	0.0723779	0.0152996	2.23728e-06	0.084059	20	FEV1	eQTLGen	1.9771e-05
ENSG00000152689	2	RASGRP3	1	33725604	rs4077711	2	33700938	C	A	0.304175	0.0118	0.0025	2.20399e-06	-0.261916	0.00838426	3.14946e-214	-0.0450526	0.00965339	3.05587e-06	0.128017	20	FEV1	eQTLGen	1.9771e-05
ENSG00000163785	3	RYK	1	133881856	rs6772406	3	134210183	A	G	0.310139	0.015	0.0025	1.75001e-09	0.117166	0.00888212	9.86029e-40	0.128024	0.0234408	4.71929e-08	0.309582	20	FEV1	eQTLGen	1.9771e-05
ENSG00000135587	6	SMPD2	1	109763544	rs7372	6	109688114	G	A	0.352883	-0.0119	0.0025	1.80198e-06	0.444296	0.00842376	0	-0.026784	0.00564975	2.12946e-06	0.0345281	20	FEV1	eQTLGen	1.9771e-05
ENSG00000135587	6	SMPD2	1	109761966	rs3778477	6	109776058	G	C	0.352883	-0.0116	0.0025	2.86003e-06	0.239866	0.0240732	2.19036e-23	-0.0483603	0.0114972	2.59602e-05	0.0664861	20	FEV1	Lung_GTEx_V8	4.7985e-05
ENSG00000196502	16	SULT1A1	1	28616903	rs2925624	16	28618545	T	G	0.306163	-0.0125	0.0025	5.23998e-07	-0.391456	0.0458897	1.45879e-17	0.0319321	0.00740263	1.60607e-05	0.0925025	20	FEV1	Lung_GTEx_V8	4.7985e-05
ENSG00000070759	1	TESK2	1	45883213	rs10789465	1	45971759	C	T	0.477137	0.01	0.0023	1.93299e-05	-0.300833	0.00780182	0	-0.033241	0.00769387	1.55713e-05	0.75888	20	FEV1	eQTLGen	1.9771e-05
ENSG00000168038	3	ULK4	1	41646006	rs1615243	3	41965234	C	T	0.191849	0.0148	0.0031	2.38902e-06	0.806728	0.0105665	0	0.0183457	0.00385019	1.8896e-06	0.211135	4	FEV1	eQTLGen	1.9771e-05
ENSG00000168038	3	ULK4	1	41288090	rs9856633	3	42013850	G	A	0.809145	-0.0152	0.0031	1.357e-06	-0.452808	0.0440734	9.23483e-25	0.0335683	0.00758587	9.63932e-06	0.156133	3	FEV1	Lung_GTEx_V8	4.7985e-05
