# Supplementary material for: Mendelian randomization analysis identifies druggable genes and drugs repurposing for chronic obstructive pulmonary disease
Source: Front Cell Infect Microbiol. 2024 Apr 10;14:1386506. doi: 10.3389/fcimb.2024.1386506 (PMC11039854; doi:10.3389/fcimb.2024.1386506)
Supplement: Supplementary file 5 [file Table_4.xlsx]

## Sheet: COPD
exposure	outcome	nsnps	PP.H0.abf	PP.H1.abf	PP.H2.abf	PP.H3.abf	PP.H4.abf	consortium
C2	COPD	107	1.05718e-18	0.000298787	4.39921e-17	0.0114451	0.988256	eQTLgen
GPC2	COPD	233	1.83871e-27	0.00106177	1.09675e-25	0.0623956	0.936543	eQTLgen
SLC22A5	COPD	2278	0	0.00614418	0	0.567191	0.426665	eQTLgen

## Sheet: FEV1FVC<0.7
exposure	outcome	nsnps	PP.H0.abf	PP.H1.abf	PP.H2.abf	PP.H3.abf	PP.H4.abf	consortium
AKR1A1	FEV1FVC0.7	500	1.50598e-30	0.00170449	1.58279e-28	0.178323	0.819972	eQTLGen
BMP4	FEV1FVC0.7	136	7.50694e-21	0.00697106	1.88634e-19	0.174349	0.818679	eQTLGen
CHI3L2	FEV1FVC0.7	12	6.47989e-08	0.000283546	2.27878e-06	0.00898069	0.990733	Lung_GTEx_V8
ERBB3	FEV1FVC0.7	94	1.57298e-88	0.0873842	1.62214e-88	0.089292	0.823324	eQTLGen
HLA-G	FEV1FVC0.7	857	7.23306e-13	3.39316e-07	1.87756e-06	0.880675	0.119322	Lung_GTEx_V8
ITGA2	FEV1FVC0.7	231	5.7245e-64	0.164857	8.06669e-64	0.231705	0.603439	Lung_GTEx_V8
LMCD1	FEV1FVC0.7	460	7.22771e-142	0.0360175	1.81196e-141	0.08942	0.874563	eQTLGen
LTK	FEV1FVC0.7	249	3.93755e-272	0.00195499	5.86489e-271	0.0281492	0.969896	Lung_GTEx_V8
MAST2	FEV1FVC0.7	282	1.48667e-19	0.00163898	1.58029e-17	0.173393	0.824968	Lung_GTEx_V8
MFAP2	FEV1FVC0.7	224	1.12009e-58	1.54183e-19	6.407e-40	0.88182	0.11818	Lung_GTEx_V8
MMP15	FEV1FVC0.7	2	1.8342e-12	4.17064e-10	4.88792e-06	0.000111543	0.999884	Lung_GTEx_V8
MRC2	FEV1FVC0.7	2	6.94946e-08	5.55543e-05	4.76031e-06	0.00280829	0.997131	Lung_GTEx_V8
NPNT	FEV1FVC0.7	253	1.0749e-08	0.000384905	6.34937e-06	0.226588	0.773021	Lung_GTEx_V8
PSMA4	FEV1FVC0.7	665	3.26904e-113	4.109e-14	8.2742e-101	0.103105	0.896895	eQTLGen
PSMB10	FEV1FVC0.7	408	2.29334e-33	5.66707e-06	4.04036e-28	0.998411	0.00158374	eQTLGen
SERPING1	FEV1FVC0.7	1263	3.303e-250	0.000162203	5.21572e-248	0.024638	0.9752	eQTLGen
SLC22A5	FEV1FVC0.7	344	1.56588e-24	1.5023e-05	1.04076e-19	0.998504	0.00148088	Lung_GTEx_V8
SLC5A11	FEV1FVC0.7	581	0	0.0742613	0	0.15635	0.769389	eQTLGen
SLC5A11	FEV1FVC0.7	187	5.10942e-134	0.0806633	1.06528e-133	0.167425	0.751912	Lung_GTEx_V8
TESK2	FEV1FVC0.7	1583	2.4061e-293	0.00181437	2.52865e-293	0.189853	0.808332	eQTLGen
TYRO3	FEV1FVC0.7	127	1.75128e-55	0.00195701	2.51573e-54	0.0271418	0.970901	Lung_GTEx_V8
Note: Several genes were excluded due to their location in the MHC region.

## Sheet: FEV1
exposure	outcome	nsnps	PP.H0.abf	PP.H1.abf	PP.H2.abf	PP.H3.abf	PP.H4.abf	consortium
ADORA2B	FEV1	840	0	0.000313743	0	0.770075	0.229611	eQTLGen
APH1A	FEV1	78	7.86039e-13	3.53474e-08	1.60087e-06	0.0710606	0.928938	eQTLGen
ATF1	FEV1	1407	0	0.00507544	0	0.81225	0.182675	eQTLGen
ATP2A1	FEV1	320	3.76894e-26	0.000167398	5.07771e-23	0.224752	0.775081	eQTLGen
BMP6	FEV1	253	3.64843e-60	3.36707e-15	2.59635e-46	0.238851	0.761149	eQTLGen
CD55	FEV1	1949	0	0.00371268	0	0.907999	0.0882878	eQTLGen
COL7A1	FEV1	249	3.92579e-12	5.51759e-05	5.06324e-09	0.0702328	0.929712	eQTLGen
EDEM2	FEV1	1741	0	2.68552e-07	0	0.538322	0.461678	eQTLGen
EPHB1	FEV1	1092	2.71378e-251	1.19026e-05	1.26209e-246	0.553103	0.446885	eQTLGen
ERBB3	FEV1	102	3.23597e-91	0.000180613	1.64516e-87	0.918151	0.0816681	eQTLGen
GDF11	FEV1	51	7.9159e-15	5.02684e-06	4.02142e-11	0.0245618	0.975433	eQTLGen
GLB1	FEV1	398	1.25343e-95	0.0037613	2.83348e-93	0.850129	0.14611	eQTLGen
HSP90AA1	FEV1	860	4.47527e-134	0.00497727	4.18972e-133	0.0456475	0.949375	eQTLGen
IGFBP7	FEV1	826	2.77088e-138	5.9914e-05	1.14349e-134	0.246501	0.75344	eQTLGen
IK	FEV1	1181	1.47715e-169	0.00441505	2.41597e-167	0.721832	0.273753	eQTLGen
ITGAL	FEV1	374	1.84011e-156	4.13459e-14	4.45052e-143	1	1.65466e-12	eQTLGen
OPRL1	FEV1	645	0	1.95189e-05	0	0.991155	0.00882547	eQTLGen
PTK7	FEV1	282	1.696e-77	0.00277561	8.93834e-77	0.0136445	0.98358	eQTLGen
RASGRP3	FEV1	388	8.14072e-209	0.00806446	1.12728e-209	0.000124905	0.991811	eQTLGen
RYK	FEV1	510	1.43882e-38	5.82845e-06	6.71884e-34	0.271442	0.728552	eQTLGen
SMPD2	FEV1	1464	0	0.0047858	0	0.291828	0.703386	eQTLGen
TESK2	FEV1	1641	5.78719e-293	0.0440827	9.71684e-293	0.0731335	0.882784	eQTLGen
ULK4	FEV1	1809	0	0.00247883	0	0.508048	0.489473	eQTLGen
ADAM33	FEV1	10	4.32143e-37	0.0323254	1.41222e-38	8.87923e-05	0.967586	Lung_GTEx_V8
ADORA2B	FEV1	133	2.75962e-11	0.000491535	3.18475e-08	0.566824	0.432684	Lung_GTEx_V8
CHI3L2	FEV1	11	1.32779e-11	4.41874e-08	1.2724e-06	0.00323763	0.996761	Lung_GTEx_V8
COL15A1	FEV1	57	1.71916e-11	0.00143481	1.15705e-10	0.00866684	0.989898	Lung_GTEx_V8
GDF5	FEV1	106	2.90786e-13	1.38973e-07	2.07666e-07	0.0983461	0.901654	Lung_GTEx_V8
GRK4	FEV1	219	1.13763e-109	0.00137935	2.41394e-107	0.291978	0.706643	Lung_GTEx_V8
LINGO1	FEV1	97	8.05513e-10	0.00198764	2.49171e-08	0.0605465	0.937466	Lung_GTEx_V8
LRPAP1	FEV1	30	5.23668e-11	0.00110449	9.64094e-10	0.0193547	0.979541	Lung_GTEx_V8
LTBR	FEV1	18	1.8396e-62	0.0309662	9.40835e-64	0.000615303	0.968419	Lung_GTEx_V8
NPNT	FEV1	237	3.29455e-54	1.13005e-49	4.51089e-06	0.153881	0.846115	Lung_GTEx_V8
PSMB9	FEV1	161	1.91302e-52	1.03107e-09	1.85528e-43	0.999956	4.35497e-05	Lung_GTEx_V8
SMPD2	FEV1	269	8.85364e-20	0.00653829	5.42266e-18	0.399862	0.5936	Lung_GTEx_V8
SULT1A1	FEV1	258	3.80274e-15	0.000139979	3.38704e-12	0.123801	0.876059	Lung_GTEx_V8
ULK4	FEV1	641	9.37177e-21	0.00243633	1.88431e-18	0.489347	0.508217	Lung_GTEx_V8
Note: Several genes were excluded due to their location in the MHC region.
