# Supplementary material for: Mendelian randomization analysis identifies druggable genes and drugs repurposing for chronic obstructive pulmonary disease
Source: Front Cell Infect Microbiol. 2024 Apr 10;14:1386506. doi: 10.3389/fcimb.2024.1386506 (PMC11039854; doi:10.3389/fcimb.2024.1386506)
Supplement: Supplementary file 6 [file Table_5.xlsx]

## Sheet: SMR pqtl and COPD
probeID	ProbeChr	Gene	Probe_bp	topSNP	topSNP_chr	topSNP_bp	A1	A2	Freq	b_GWAS	se_GWAS	p_GWAS	b_eQTL	se_eQTL	p_eQTL	b_SMR	se_SMR	p_SMR	p_HEIDI	nsnp_HEIDI	outcome	consortium	p_SMR threshold
ENSG00000166278	6	C2	31897785	rs8192569	6	32222707	A	G	0.103272	0.0365555	0.0211707	0.0842209	-0.3463	0.015454	3.2519e-111	-0.10556	0.0613152	0.0851422			COPD	pQTL_whole_blood	0.05

## Sheet: SMR pqtl and FEV1FVC0.7
probeID	ProbeChr	Gene	Probe_bp	topSNP	topSNP_chr	topSNP_bp	A1	A2	Freq	b_GWAS	se_GWAS	p_GWAS	b_eQTL	se_eQTL	p_eQTL	b_SMR	se_SMR	p_SMR	p_HEIDI	nsnp_HEIDI	outcome	consortium	p_SMR threshold
SERPING1	11	ENSG00000149131	57364860	rs1783826	11	57635491	G	T	0.558282	0.00386395	0.000871896	9.40005e-06	-0.3101	0.00832112	5.70464e-304	-0.0124603	0.00283147	1.07924e-05	0.444777	20	FEV1/FVC<0.7	pQTL_whole_blood	0.05
ERBB3	12	ENSG00000065361	56473641	rs2292238	12	56100038	C	A	0.41002	0.00323723	0.000886874	0.000259998	-0.1065	0.00832581	1.82801e-37	-0.0303965	0.00865987	0.000448031	0.0368749	20	FEV1/FVC<0.7	pQTL_whole_blood	0.05
TYRO3	15	ENSG00000092445	41849873	rs181337989	15	41709454	TRUE	C	0.0112474	0.00216997	0.0042918	0.61	0.3673	0.0303895	1.246e-33	0.0059079	0.0116949	0.613442	0.00219636	9	FEV1:FVC<0.7	pQTL_whole_blood	0.05

## Sheet: SMR pqtl and FEV1
probeID	ProbeChr	Gene name	Probe_bp	topSNP	topSNP_chr	topSNP_bp	A1	A2	Freq	b_GWAS	se_GWAS	p_GWAS	b_eQTL	se_eQTL	p_eQTL	b_SMR	se_SMR	p_SMR	p_HEIDI	nsnp_HEIDI	outcome	consortium	p_SMR threshold
ENSG00000112655	6	PTK7	43076307	rs3828755	6	43147482	G	A	0.486708	-0.0076	0.0023	0.00102901	0.0837	0.00815614	1.043e-24	-0.0908005	0.0288685	0.00165907			FEV1	pQTL_whole_blood	0.05
ENSG00000204291	9	COL15A1	101705461	rs77398792	9	100015926	A	G	0.0122699	-0.0230645	0.00833909	0.00569994	-0.2752	0.0414773	3.246e-11	0.08381	0.0328293	0.010683			FEV1	pQTL_whole_blood	0.05
ENSG00000169783	15	LINGO1	77905369	rs62009067	15	77520745	C	A	0.323108	-0.00551469	0.00183336	0.00259998	0.0864	0.0088623	1.86e-22	-0.0638274	0.0222065	0.00404961	0.150282	20	FEV1	pQTL_whole_blood	0.05
ENSG00000163956	4	LRPAP1	3508103	rs1800493	4	3514832	TRUE	C	0.0112474	0.00920487	0.00720957	0.2	-0.8133	0.0398562	1.48301e-92	-0.0113179	0.00888192	0.202569	0.686309	5	FEV1	pQTL_whole_blood	0.05
ENSG00000168743	4	NPNT	106815932	rs34712979	4	105897896	A	G	0.228016	-0.0287069	0.00198983	3.50026e-47	-0.1964	0.00923272	2.05499e-100	0.146165	0.0122418	7.33185e-33	0.000137472	19	FEV1	pQTL_whole_blood	0.05

## Sheet: TwosampleMR eqtl and COPD
id.exposure	outcome	exposure	method	nsnp	b	se	pval	lo_ci	up_ci	or	or_lci95	or_uci95	FStatistic	R2_1	resource
C2	COPD_R8	eQTLGen	MR Egger	50	0.147038	0.0798106	0.0716074	-0.00939074	0.303467	1.1584	0.990653	1.35455	49.28	0.0318663	eqtlgen_whole_blood
C2	COPD_R8	eQTLGen	Weighted median	50	0.374516	0.0306412	2.35383e-34	0.314459	0.434573	1.45429	1.36952	1.5443	49.28	0.0318663	eqtlgen_whole_blood
C2	COPD_R8	eQTLGen	Inverse variance weighted	50	0.337521	0.020717	1.12551e-59	0.296916	0.378126	1.40147	1.3457	1.45955	49.28	0.0318663	eqtlgen_whole_blood
C2	COPD_R8	eQTLGen	Simple mode	50	0.384751	0.0510762	9.95916e-10	0.284641	0.48486	1.46925	1.32929	1.62395	49.28	0.0318663	eqtlgen_whole_blood
C2	COPD_R8	eQTLGen	Weighted mode	50	0.38036	0.0478097	2.23307e-10	0.286653	0.474067	1.46281	1.33196	1.60651	49.28	0.0318663	eqtlgen_whole_blood
id.exposure	outcome	exposure	method	nsnp	b	se	pval	lo_ci	up_ci	or	or_lci95	or_uci95	FStatistic	R2_1	resource
GPC2	COPD_R8	eQTLGen	MR Egger	179	0.366529	0.0525294	5.78498e-11	0.263571	0.469487	1.44272	1.30157	1.59917	82.08	0.218979	eqtlgen_whole_blood
GPC2	COPD_R8	eQTLGen	Weighted median	179	0.640682	0.0178758	2.57133e-281	0.605645	0.675718	1.89777	1.83243	1.96544	82.08	0.218979	eqtlgen_whole_blood
GPC2	COPD_R8	eQTLGen	Inverse variance weighted	179	0.647933	0.0118403	0	0.624726	0.671141	1.91159	1.86773	1.95647	82.08	0.218979	eqtlgen_whole_blood
GPC2	COPD_R8	eQTLGen	Simple mode	179	0.647259	0.0413893	2.99769e-35	0.566136	0.728382	1.9103	1.76145	2.07173	82.08	0.218979	eqtlgen_whole_blood
GPC2	COPD_R8	eQTLGen	Weighted mode	179	0.645413	0.0426632	8.83311e-34	0.561793	0.729033	1.90677	1.75381	2.07307	82.08	0.218979	eqtlgen_whole_blood

## Sheet: TwosampleMR eqtl and FEV1FVC0.7
exposure (gene)	outcome	method	nsnp	b	se	pval	lo_ci	up_ci	or	or_lci95	or_uci95	FStatistic	R2	resource
AKR1A1	Airflow_limitation	MR Egger	429	0.0104067	0.00495571	0.0363195	0.000693544	0.0201199	1.01046	1.00069	1.02032	69.53	0.455813	eQTLGen
AKR1A1	Airflow_limitation	Weighted median	429	0.0569382	0.000998653	0	0.0549808	0.0588955	1.05859	1.05652	1.06066	69.53	0.455813	eQTLGen
AKR1A1	Airflow_limitation	Inverse variance weighted	429	0.0563882	0.000640832	0	0.0551322	0.0576442	1.05801	1.05668	1.05934	69.53	0.455813	eQTLGen
AKR1A1	Airflow_limitation	Simple mode	429	0.0678423	0.00397087	2.84174e-50	0.0600594	0.0756252	1.0702	1.0619	1.07856	69.53	0.455813	eQTLGen
AKR1A1	Airflow_limitation	Weighted mode	429	0.0676716	0.00354132	2.62499e-59	0.0607306	0.0746126	1.07001	1.06261	1.07747	69.53	0.455813	eQTLGen
exposure (gene)	outcome	method	nsnp	b	se	pval	lo_ci	up_ci	or	or_lci95	or_uci95	FStatistic	R2_1	resource
BMP4	Airflow_limitation	MR Egger	9	-0.0270673	0.0607089	0.669167	-0.146057	0.0919222	0.973296	0.864109	1.09628	74.61	0.0106028	eQTLGen
BMP4	Airflow_limitation	Weighted median	9	0.0646433	0.00595039	1.71635e-27	0.0529806	0.0763061	1.06678	1.05441	1.07929	74.61	0.0106028	eQTLGen
BMP4	Airflow_limitation	Inverse variance weighted	9	0.05857	0.00463312	1.24499e-36	0.0494891	0.0676509	1.06032	1.05073	1.06999	74.61	0.0106028	eQTLGen
BMP4	Airflow_limitation	Simple mode	9	0.065708	0.00938217	0.000112246	0.047319	0.0840971	1.06791	1.04846	1.08773	74.61	0.0106028	eQTLGen
BMP4	Airflow_limitation	Weighted mode	9	0.0655034	0.00974879	0.000149727	0.0463957	0.084611	1.0677	1.04749	1.08829	74.61	0.0106028	eQTLGen
exposure (gene)	outcome	method	nsnp	b	se	pval	lo_ci	up_ci	or	or_lci95	or_uci95	FStatistic	R2	resource
ERBB3	Airflow_limitation	MR Egger	83	-0.0189082	0.00312256	4.17566e-08	-0.0250285	-0.012788	0.981269	0.975282	0.987293	198.6	0.225647	eQTLGen
ERBB3	Airflow_limitation	Weighted median	83	-0.026185	0.00114181	2.17954e-116	-0.028423	-0.0239471	0.974155	0.971977	0.976337	198.6	0.225647	eQTLGen
ERBB3	Airflow_limitation	Inverse variance weighted	83	-0.0269664	0.000835767	2.13466e-228	-0.0286045	-0.0253283	0.973394	0.971801	0.97499	198.6	0.225647	eQTLGen
ERBB3	Airflow_limitation	Simple mode	83	-0.026284	0.00192166	7.26945e-23	-0.0300505	-0.0225176	0.974058	0.970397	0.977734	198.6	0.225647	eQTLGen
ERBB3	Airflow_limitation	Weighted mode	83	-0.026284	0.00176945	5.73039e-25	-0.0297522	-0.0228159	0.974058	0.970686	0.977442	198.6	0.225647	eQTLGen
exposure (gene)	outcome	method	nsnp	b	se	pval	lo_ci	up_ci	or	or_lci95	or_uci95	FStatistic	R2	resource
LMCD1	Airflow_limitation	MR Egger	186	0.00895762	0.00149909	1.16461e-08	0.0060194	0.0118958	1.009	1.00604	1.01197	224.64	1.24758	eQTLGen
LMCD1	Airflow_limitation	Weighted median	186	0.0197745	0.000576583	8.98697e-258	0.0186444	0.0209046	1.01997	1.01882	1.02112	224.64	1.24758	eQTLGen
LMCD1	Airflow_limitation	Inverse variance weighted	186	0.020875	0.000420102	0	0.0200516	0.0216984	1.02109	1.02025	1.02194	224.64	1.24758	eQTLGen
LMCD1	Airflow_limitation	Simple mode	186	0.0195137	0.00115773	3.14042e-39	0.0172446	0.0217829	1.01971	1.01739	1.02202	224.64	1.24758	eQTLGen
LMCD1	Airflow_limitation	Weighted mode	186	0.0196816	0.00100441	5.24158e-47	0.017713	0.0216503	1.01988	1.01787	1.02189	224.64	1.24758	eQTLGen
exposure (gene)	outcome	method	nsnp	b	se	pval	lo_ci	up_ci	or	or_lci95	or_uci95	FStatistic	R2	resource
PSMA4	Airflow_limitation	MR Egger	141	0.0233844	0.00312291	7.31608e-12	0.0172635	0.0295053	1.02366	1.01741	1.02994	72.39	0.425795	eQTLGen
PSMA4	Airflow_limitation	Weighted median	141	0.0301919	0.00121286	8.8134e-137	0.0278147	0.0325691	1.03065	1.02821	1.03311	72.39	0.425795	eQTLGen
PSMA4	Airflow_limitation	Inverse variance weighted	141	0.0298478	0.000870198	7.84852e-258	0.0281422	0.0315534	1.0303	1.02854	1.03206	72.39	0.425795	eQTLGen
PSMA4	Airflow_limitation	Simple mode	141	0.0342279	0.00308005	5.81178e-21	0.028191	0.0402648	1.03482	1.02859	1.04109	72.39	0.425795	eQTLGen
PSMA4	Airflow_limitation	Weighted mode	141	0.0336173	0.00288882	2.56063e-22	0.0279552	0.0392794	1.03419	1.02835	1.04006	72.39	0.425795	eQTLGen
exposure (gene)	outcome	method	nsnp	b	se	pval	lo_ci	up_ci	or	or_lci95	or_uci95	FStatistic	R2	resource
SERPING1	Airflow_limitation	MR Egger	438	0.00600626	0.000982859	2.19759e-09	0.00407985	0.00793266	1.00602	1.00409	1.00796	169.31	2.50616	eQTLGen
SERPING1	Airflow_limitation	Weighted median	438	0.0171428	0.00040082	0	0.0163572	0.0179284	1.01729	1.01649	1.01809	169.31	2.50616	eQTLGen
SERPING1	Airflow_limitation	Inverse variance weighted	438	0.0186189	0.00029204	0	0.0180465	0.0191913	1.01879	1.01821	1.01938	169.31	2.50616	eQTLGen
SERPING1	Airflow_limitation	Simple mode	438	0.0173721	0.000783338	1.48196e-73	0.0158367	0.0189074	1.01752	1.01596	1.01909	169.31	2.50616	eQTLGen
SERPING1	Airflow_limitation	Weighted mode	438	0.0170227	0.000651416	2.45554e-91	0.0157459	0.0182995	1.01717	1.01587	1.01847	169.31	2.50616	eQTLGen
exposure (gene)	outcome	method	nsnp	b	se	pval	lo_ci	up_ci	or	or_lci95	or_uci95	FStatistic	R2	resource
TESK2	Airflow_limitation	MR Egger	222	0.00344354	0.00147919	0.0208204	0.000544336	0.00634275	1.00345	1.00054	1.00636	807.44	2.08692	eQTLGen
TESK2	Airflow_limitation	Weighted median	222	0.0118309	0.000346412	1.21768e-255	0.0111519	0.0125099	1.0119	1.01121	1.01259	807.44	2.08692	eQTLGen
TESK2	Airflow_limitation	Inverse variance weighted	222	0.0128237	0.000252579	0	0.0123286	0.0133188	1.01291	1.0124	1.01341	807.44	2.08692	eQTLGen
TESK2	Airflow_limitation	Simple mode	222	0.0112523	0.00108481	8.56474e-21	0.00912606	0.0133785	1.01132	1.00917	1.01347	807.44	2.08692	eQTLGen
TESK2	Airflow_limitation	Weighted mode	222	0.0109678	0.00111435	3.46269e-19	0.00878372	0.013152	1.01103	1.00882	1.01324	807.44	2.08692	eQTLGen
exposure (gene)	outcome	method	nsnp	b	se	pval	lo_ci	up_ci	or	or_lci95	or_uci95	FStatistic	R2	resource
CHI3L2	Airflow_limitation	MR Egger	5	0.0194076	0.510193	0.972046	-0.98057	1.01939	1.0196	0.375097	2.77149	31.48	0.130263	CHI3L2
CHI3L2	Airflow_limitation	Weighted median	5	-0.00100193	0.00225976	0.657492	-0.00543107	0.0034272	0.998999	0.994584	1.00343	31.48	0.130263	CHI3L2
CHI3L2	Airflow_limitation	Inverse variance weighted	5	-0.000970431	0.0018715	0.604088	-0.00463857	0.00269771	0.99903	0.995372	1.0027	31.48	0.130263	CHI3L2
CHI3L2	Airflow_limitation	Simple mode	5	-0.0010541	0.00263614	0.709688	-0.00622093	0.00411273	0.998946	0.993798	1.00412	31.48	0.130263	CHI3L2
CHI3L2	Airflow_limitation	Weighted mode	5	-0.0010541	0.00290381	0.734969	-0.00674558	0.00463737	0.998946	0.993277	1.00465	31.48	0.130263	CHI3L2
exposure (gene)	outcome	method	nsnp	b	se	pval	lo_ci	up_ci	or	or_lci95	or_uci95	FStatistic	R2_1	resource
LTK	Airflow_limitation	MR Egger	62	-0.00275432	0.000940212	0.00479511	-0.00459714	-0.000911507	0.997249	0.995413	0.999089	310.1	17.7358	gtex_lung
LTK	Airflow_limitation	Weighted median	62	-0.00566092	0.000254588	1.55444e-109	-0.00615991	-0.00516192	0.994355	0.993859	0.994851	310.1	17.7358	gtex_lung
LTK	Airflow_limitation	Inverse variance weighted	62	-0.00579148	0.000183962	1.53175e-217	-0.00615205	-0.00543092	0.994225	0.993867	0.994584	310.1	17.7358	gtex_lung
LTK	Airflow_limitation	Simple mode	62	-0.00570484	0.000441159	3.93657e-19	-0.00656951	-0.00484017	0.994311	0.993452	0.995172	310.1	17.7358	gtex_lung
LTK	Airflow_limitation	Weighted mode	62	-0.00568893	0.000420044	4.80167e-20	-0.00651221	-0.00486564	0.994327	0.993509	0.995146	310.1	17.7358	gtex_lung
exposure (gene)	outcome	method	nsnp	b	se	pval	lo_ci	up_ci	or	or_lci95	or_uci95	FStatistic	R2	resource
MAST2	Airflow_limitation	MR Egger	265	-0.0155823	0.00166294	3.43416e-18	-0.0188417	-0.012323	0.984538	0.981335	0.987753	72.5	18.312	gtex_lung
MAST2	Airflow_limitation	Weighted median	265	-0.0211811	0.000437053	0	-0.0220377	-0.0203245	0.979042	0.978203	0.979881	72.5	18.312	gtex_lung
MAST2	Airflow_limitation	Inverse variance weighted	265	-0.0219279	0.000283309	0	-0.0224832	-0.0213726	0.978311	0.977768	0.978854	72.5	18.312	gtex_lung
MAST2	Airflow_limitation	Simple mode	265	-0.0211291	0.00114839	3.23932e-49	-0.0233799	-0.0188782	0.979093	0.976891	0.981299	72.5	18.312	gtex_lung
MAST2	Airflow_limitation	Weighted mode	265	-0.0211291	0.00110431	8.68928e-52	-0.0232935	-0.0189646	0.979093	0.976976	0.981214	72.5	18.312	gtex_lung
MMP15	0 SNP after Harmonised
exposure (gene)	outcome	method	nsnp	b	se	pval	lo_ci	up_ci	or	or_lci95	or_uci95	FStatistic	R2	resource
MRC2	Airflow_limitation	MR Egger	14	-0.0111161	0.0246888	0.660557	-0.0595061	0.0372739	0.988945	0.94223	1.03798	20.07	0.238721	gtex_lung
MRC2	Airflow_limitation	Weighted median	14	0.0297653	0.00329123	1.513e-19	0.0233145	0.0362161	1.03021	1.02359	1.03688	20.07	0.238721	gtex_lung
MRC2	Airflow_limitation	Inverse variance weighted	14	0.0284292	0.00208261	1.99846e-42	0.0243473	0.0325111	1.02884	1.02465	1.03305	20.07	0.238721	gtex_lung
MRC2	Airflow_limitation	Simple mode	14	0.0299684	0.0054707	0.000106043	0.0192458	0.040691	1.03042	1.01943	1.04153	20.07	0.238721	gtex_lung
MRC2	Airflow_limitation	Weighted mode	14	0.0299358	0.00557728	0.000128095	0.0190043	0.0408673	1.03039	1.01919	1.04171	20.07	0.238721	gtex_lung
exposure (gene)	outcome	method	nsnp	b	se	pval	lo_ci	up_ci	or	or_lci95	or_uci95	FStatistic	R2_1	resource
TYRO3	Airflow_limitation	MR Egger	51	-0.00741795	0.00193563	0.000362144	-0.0112118	-0.00362411	0.992609	0.988851	0.996382	125.87	5.90839	gtex_lung
TYRO3	Airflow_limitation	Weighted median	51	-0.00807992	0.00035984	1.1634e-111	-0.00878521	-0.00737464	0.991953	0.991253	0.992652	125.87	5.90839	gtex_lung
TYRO3	Airflow_limitation	Inverse variance weighted	51	-0.00781586	0.000268296	1.43459e-186	-0.00834172	-0.00729	0.992215	0.991693	0.992737	125.87	5.90839	gtex_lung
TYRO3	Airflow_limitation	Simple mode	51	-0.00807606	0.00070785	1.58422e-15	-0.00946344	-0.00668867	0.991956	0.990581	0.993334	125.87	5.90839	gtex_lung
TYRO3	Airflow_limitation	Weighted mode	51	-0.00809673	0.000720618	2.76009e-15	-0.00950914	-0.00668431	0.991936	0.990536	0.993338	125.87	5.90839	gtex_lung

## Sheet: TwosampleMR eqtl and FEV1
exposure (gene)	outcome	method	nsnp	b	se	pval	lo_ci	up_ci	or	or_lci95	or_uci95	FStatistic	R2	resource
APH1A	FEV1	MR Egger	20	-0.0635483	0.0318609	0.0614612	-0.125996	-0.00110095	0.938429	0.881619	0.9989	24.23	0.00672199	eqtlgen_whole_blood
APH1A	FEV1	Weighted median	20	-0.0578202	0.0118808	1.13473e-06	-0.0811065	-0.0345339	0.94382	0.922096	0.966056	24.23	0.00672199	eqtlgen_whole_blood
APH1A	FEV1	Inverse variance weighted	20	-0.0603017	0.00820554	1.99844e-13	-0.0763846	-0.0442189	0.94148	0.92646	0.956745	24.23	0.00672199	eqtlgen_whole_blood
APH1A	FEV1	Simple mode	20	-0.0584042	0.0199563	0.00865695	-0.0975185	-0.0192898	0.943269	0.907086	0.980895	24.23	0.00672199	eqtlgen_whole_blood
APH1A	FEV1	Weighted mode	20	-0.0581825	0.0197597	0.00832204	-0.0969115	-0.0194536	0.943478	0.907636	0.980734	24.23	0.00672199	eqtlgen_whole_blood
exposure (gene)	outcome	method	nsnp	b	se	pval	lo_ci	up_ci	or	or_lci95	or_uci95	FStatistic	R2	resource
COL7A1	FEV1	MR Egger	143	-0.0400657	0.0481056	0.406326	-0.134353	0.0542212	0.960726	0.874282	1.05572	34.96	0.0322623	eqtlgen_whole_blood
COL7A1	FEV1	Weighted median	143	0.133997	0.00546976	1.56e-132	0.123276	0.144718	1.14339	1.1312	1.15571	34.96	0.0322623	eqtlgen_whole_blood
COL7A1	FEV1	Inverse variance weighted	143	0.138652	0.00397906	4.99e-266	0.130853	0.146451	1.14872	1.1398	1.15772	34.96	0.0322623	eqtlgen_whole_blood
COL7A1	FEV1	Simple mode	143	0.133834	0.0148608	1.28e-15	0.104706	0.162961	1.1432	1.11038	1.17699	34.96	0.0322623	eqtlgen_whole_blood
COL7A1	FEV1	Weighted mode	143	0.133654	0.0152343	4.92e-15	0.103795	0.163514	1.143	1.10937	1.17764	34.96	0.0322623	eqtlgen_whole_blood
exposure (gene)	outcome	method	nsnp	b	se	pval	lo_ci	up_ci	or	or_lci95	or_uci95	FStatistic	R2	resource
GDF11	FEV1	MR Egger	23	-0.00639788	0.100593	0.949889	-0.20356	0.190764	0.993623	0.815821	1.21017	25.86	0.0018891	eqtlgen_whole_blood
GDF11	FEV1	Weighted median	23	-0.0480164	0.0159211	0.0025622	-0.0792218	-0.0168111	0.953118	0.923835	0.983329	25.86	0.0018891	eqtlgen_whole_blood
GDF11	FEV1	Inverse variance weighted	23	-0.0519973	0.0132584	8.78786e-05	-0.0779838	-0.0260108	0.949331	0.924979	0.974325	25.86	0.0018891	eqtlgen_whole_blood
GDF11	FEV1	Simple mode	23	-0.0466234	0.0311645	0.148851	-0.107706	0.014459	0.954447	0.897892	1.01456	25.86	0.0018891	eqtlgen_whole_blood
GDF11	FEV1	Weighted mode	23	-0.0465019	0.0306195	0.143079	-0.106516	0.0135123	0.954563	0.898961	1.0136	25.86	0.0018891	eqtlgen_whole_blood
exposure (gene)	outcome	method	nsnp	b	se	pval	lo_ci	up_ci	or	or_lci95	or_uci95	FStatistic	R2	resource
HSP90AA1	FEV1	MR Egger	105	-0.0382127	0.0109056	0.000679778	-0.0595877	-0.0168378	0.962508	0.942153	0.983303	194.73	0.130865	eqtlgen_whole_blood
HSP90AA1	FEV1	Weighted median	105	-0.066217	0.00289804	1.49959e-115	-0.0718972	-0.0605368	0.935928	0.930627	0.941259	194.73	0.130865	eqtlgen_whole_blood
HSP90AA1	FEV1	Inverse variance weighted	105	-0.0681074	0.00213638	5.09615e-223	-0.0722947	-0.0639201	0.93416	0.930257	0.93808	194.73	0.130865	eqtlgen_whole_blood
HSP90AA1	FEV1	Simple mode	105	-0.0572922	0.00665989	8.72435e-14	-0.0703456	-0.0442388	0.944318	0.932072	0.956725	194.73	0.130865	eqtlgen_whole_blood
HSP90AA1	FEV1	Weighted mode	105	-0.0623333	0.00559733	1.96233e-19	-0.0733041	-0.0513625	0.93957	0.929318	0.949934	194.73	0.130865	eqtlgen_whole_blood
exposure (gene)	outcome	method	nsnp	b	se	pval	lo_ci	up_ci	or	or_lci95	or_uci95	FStatistic	R2	resource
PTK7	FEV1	MR Egger	256	0.075375	0.00429092	9.32e-46	0.0669648	0.0837852	1.07829	1.06926	1.0874	98.57	0.132332	eqtlgen_whole_blood
PTK7	FEV1	Weighted median	256	0.0900335	0.00276193	4.37e-233	0.0846202	0.0954469	1.09421	1.0883	1.10015	98.57	0.132332	eqtlgen_whole_blood
PTK7	FEV1	Inverse variance weighted	256	0.0956933	0.0018804	0	0.0920077	0.0993789	1.10042	1.09637	1.10448	98.57	0.132332	eqtlgen_whole_blood
PTK7	FEV1	Simple mode	256	0.0897761	0.00650734	1.02e-32	0.0770217	0.10253	1.09393	1.08007	1.10797	98.57	0.132332	eqtlgen_whole_blood
PTK7	FEV1	Weighted mode	256	0.088018	0.00508771	6.88e-45	0.0780461	0.0979899	1.09201	1.08117	1.10295	98.57	0.132332	eqtlgen_whole_blood
exposure (gene)	outcome	method	nsnp	b	se	pval	lo_ci	up_ci	or	or_lci95	or_uci95	FStatistic	R2	resource
RASGRP3	FEV1	MR Egger	64	-0.0138527	0.00837316	0.103097	-0.0302641	0.00255867	0.986243	0.970189	1.00256	195.18	0.211464	eqtlgen_whole_blood
RASGRP3	FEV1	Weighted median	64	0.0010045	0.00419798	0.810887	-0.00722355	0.00923255	1.00101	0.992802	1.00928	195.18	0.211464	eqtlgen_whole_blood
RASGRP3	FEV1	Inverse variance weighted	64	-0.00644365	0.00283027	0.0228046	-0.011991	-0.000896324	0.993577	0.988081	0.999104	195.18	0.211464	eqtlgen_whole_blood
RASGRP3	FEV1	Simple mode	64	0.0114282	0.0123895	0.359832	-0.0128552	0.0357116	1.01149	0.987227	1.03636	195.18	0.211464	eqtlgen_whole_blood
RASGRP3	FEV1	Weighted mode	64	0.0111637	0.0111622	0.321073	-0.0107143	0.0330417	1.01123	0.989343	1.03359	195.18	0.211464	eqtlgen_whole_blood
exposure (gene)	outcome	method	nsnp	b	se	pval	lo_ci	up_ci	or	or_lci95	or_uci95	FStatistic	R2	resource
TESK2	FEV1	MR Egger	160	-0.0277556	0.00235836	2.32782e-23	-0.0323779	-0.0231332	0.972626	0.968141	0.977132	672.96	1.24875	eqtlgen_whole_blood
TESK2	FEV1	Weighted median	160	-0.0286873	0.00116607	1.21171e-133	-0.0309728	-0.0264018	0.97172	0.969502	0.973944	672.96	1.24875	eqtlgen_whole_blood
TESK2	FEV1	Inverse variance weighted	160	-0.0300697	0.000874083	2.39856e-259	-0.0317829	-0.0283565	0.970378	0.968717	0.972042	672.96	1.24875	eqtlgen_whole_blood
TESK2	FEV1	Simple mode	160	-0.028097	0.00230133	1.31793e-24	-0.0326076	-0.0235864	0.972294	0.967918	0.97669	672.96	1.24875	eqtlgen_whole_blood
TESK2	FEV1	Weighted mode	160	-0.028097	0.00195855	1.77928e-30	-0.0319357	-0.0242582	0.972294	0.968569	0.976034	672.96	1.24875	eqtlgen_whole_blood
exposure (gene)	outcome	method	nsnp	b	se	pval	lo_ci	up_ci	or	or_lci95	or_uci95	FStatistic	R2	resource
ADAM33	FEV1	MR Egger	9	-0.0190093	0.0185109	0.338627	-0.0552907	0.017272	0.98117	0.94621	1.01742	76.08	0.492231	gtex_lung
ADAM33	FEV1	Weighted median	9	-0.0238814	0.00386904	6.7242e-10	-0.0314647	-0.0162981	0.976401	0.969025	0.983834	76.08	0.492231	gtex_lung
ADAM33	FEV1	Inverse variance weighted	9	-0.0241724	0.00300484	8.66227e-16	-0.0300619	-0.0182829	0.976117	0.970386	0.981883	76.08	0.492231	gtex_lung
ADAM33	FEV1	Simple mode	9	-0.0217056	0.00609976	0.00741758	-0.0336611	-0.00975009	0.978528	0.966899	0.990297	76.08	0.492231	gtex_lung
ADAM33	FEV1	Weighted mode	9	-0.0221903	0.00649385	0.00912672	-0.0349182	-0.0094623	0.978054	0.965684	0.990582	76.08	0.492231	gtex_lung
exposure (gene)	outcome	method	nsnp	b	se	pval	lo_ci	up_ci	or	or_lci95	or_uci95	FStatistic	R2	resource
CHI3L2	FEV1	Inverse variance weighted (fixed effects)	2	0.0283279	0.0085911	0.000976022	0.0114893	0.0451664	1.02873	1.01156	1.0462	26.28	0.045773	gtex_lung
exposure (gene)	outcome	method	nsnp	b	se	pval	lo_ci	up_ci	or	or_lci95	or_uci95	FStatistic	R2_1	resource
COL15A1	FEV1	MR Egger	50	0.00853076	0.0394163	0.829572	-0.0687251	0.0857866	1.00857	0.933583	1.08957	53.63	2.33336	gtex_lung
COL15A1	FEV1	Weighted median	50	0.0529732	0.0026622	4.21441e-88	0.0477552	0.0581911	1.0544	1.04891	1.05992	53.63	2.33336	gtex_lung
COL15A1	FEV1	Inverse variance weighted	50	0.0532127	0.00170289	2.34045e-214	0.049875	0.0565503	1.05465	1.05114	1.05818	53.63	2.33336	gtex_lung
COL15A1	FEV1	Simple mode	50	0.0523625	0.00530126	3.02738e-13	0.041972	0.062753	1.05376	1.04287	1.06476	53.63	2.33336	gtex_lung
COL15A1	FEV1	Weighted mode	50	0.0521421	0.00536524	5.14925e-13	0.0416263	0.062658	1.05353	1.0425	1.06466	53.63	2.33336	gtex_lung
exposure (gene)	outcome	method	nsnp	b	se	pval	lo_ci	up_ci	or	or_lci95	or_uci95	FStatistic	R2	resource
GDF5	FEV1	MR Egger	10	0.051783	0.028194	0.103573	-0.00347721	0.107043	1.05315	0.996529	1.11298	16.96	0.114834	gtex_lung
GDF5	FEV1	Weighted median	10	0.014256	0.00680579	0.0361995	0.000916601	0.0275953	1.01436	1.00092	1.02798	16.96	0.114834	gtex_lung
GDF5	FEV1	Inverse variance weighted	10	0.0211054	0.0047539	9.01272e-06	0.0117878	0.0304231	1.02133	1.01186	1.03089	16.96	0.114834	gtex_lung
GDF5	FEV1	Simple mode	10	0.0138237	0.010023	0.201135	-0.00582129	0.0334688	1.01392	0.994196	1.03404	16.96	0.114834	gtex_lung
GDF5	FEV1	Weighted mode	10	0.0137464	0.0120893	0.284873	-0.00994852	0.0374414	1.01384	0.990101	1.03815	16.96	0.114834	gtex_lung
exposure (gene)	outcome	method	nsnp	b	se	pval	lo_ci	up_ci	or	or_lci95	or_uci95	FStatistic	R2	resource
LINGO1	FEV1	MR Egger	84	-0.0501098	0.0197639	0.0131305	-0.0888471	-0.0113726	0.951125	0.914986	0.988692	46.17	3.25386	gtex_lung
LINGO1	FEV1	Weighted median	84	-0.044769	0.00157099	1.26571e-178	-0.0478482	-0.0416899	0.956218	0.953279	0.959167	46.17	3.25386	gtex_lung
LINGO1	FEV1	Inverse variance weighted	84	-0.0444726	0.00102197	0	-0.0464757	-0.0424696	0.956502	0.954588	0.95842	46.17	3.25386	gtex_lung
LINGO1	FEV1	Simple mode	84	-0.0447126	0.0036436	2.42341e-20	-0.0518541	-0.0375712	0.956272	0.949467	0.963126	46.17	3.25386	gtex_lung
LINGO1	FEV1	Weighted mode	84	-0.0447126	0.00354975	5.86975e-21	-0.0516701	-0.0377551	0.956272	0.949642	0.962949	46.17	3.25386	gtex_lung
exposure (gene)	outcome	method	nsnp	b	se	pval	lo_ci	up_ci	or	or_lci95	or_uci95	FStatistic	R2	resource
LRPAP1	FEV1	MR Egger	28	-0.0970995	0.0205146	6.79717e-05	-0.137308	-0.0568909	0.907466	0.871702	0.944697	55.16	0.989648	gtex_lung
LRPAP1	FEV1	Weighted median	28	-0.0595508	0.00351942	3.16984e-64	-0.0664489	-0.0526528	0.942188	0.935711	0.948709	55.16	0.989648	gtex_lung
LRPAP1	FEV1	Inverse variance weighted	28	-0.0582954	0.00232533	1.06379e-138	-0.062853	-0.0537377	0.943371	0.939082	0.947681	55.16	0.989648	gtex_lung
LRPAP1	FEV1	Simple mode	28	-0.0597056	0.00655089	9.99154e-10	-0.0725454	-0.0468659	0.942042	0.930024	0.954215	55.16	0.989648	gtex_lung
LRPAP1	FEV1	Weighted mode	28	-0.0596273	0.00584961	9.399e-11	-0.0710925	-0.0481621	0.942116	0.931376	0.952979	55.16	0.989648	gtex_lung
exposure (gene)	outcome	method	nsnp	b	se	pval	lo_ci	up_ci	or	or_lci95	or_uci95	FStatistic	R2	resource
LTBR	FEV1	MR Egger	18	-0.0225383	0.00789284	0.0114489	-0.0380083	-0.00706835	0.977714	0.962705	0.992957	184.45	2.31086	gtex_lung
LTBR	FEV1	Weighted median	18	-0.0257587	0.00250074	7.01348e-25	-0.0306602	-0.0208573	0.97457	0.969805	0.979359	184.45	2.31086	gtex_lung
LTBR	FEV1	Inverse variance weighted	18	-0.026556	0.00186765	6.99338e-46	-0.0302166	-0.0228954	0.973794	0.970235	0.977365	184.45	2.31086	gtex_lung
LTBR	FEV1	Simple mode	18	-0.0255775	0.00381564	3.70762e-06	-0.0330562	-0.0180989	0.974747	0.967484	0.982064	184.45	2.31086	gtex_lung
LTBR	FEV1	Weighted mode	18	-0.0255775	0.00348865	1.17225e-06	-0.0324153	-0.0187398	0.974747	0.968104	0.981435	184.45	2.31086	gtex_lung
exposure (gene)	outcome	method	nsnp	b	se	pval	lo_ci	up_ci	or	or_lci95	or_uci95	FStatistic	R2	resource
NPNT	FEV1	Wald ratio	1	-0.0761633	0.0155603	9.84374e-07	-0.106661	-0.0456652	0.926665	0.89883	0.955362	31.46	0.0109975	gtex_lung
exposure (gene)	outcome	method	nsnp	b	se	pval	lo_ci	up_ci	or	or_lci95	or_uci95	FStatistic	R2	resource
SULT1A1	FEV1	MR Egger	85	0.0229945	0.0184414	0.215943	-0.0131506	0.0591396	1.02326	0.986935	1.06092	61.51	4.55478	gtex_lung
SULT1A1	FEV1	Weighted median	85	0.0351021	0.00110029	2.46274e-223	0.0329456	0.0372587	1.03573	1.03349	1.03796	61.51	4.55478	gtex_lung
SULT1A1	FEV1	Inverse variance weighted	85	0.0351349	0.000755572	0	0.033654	0.0366158	1.03576	1.03423	1.03729	61.51	4.55478	gtex_lung
SULT1A1	FEV1	Simple mode	85	0.0351034	0.00263333	1.95946e-22	0.0299421	0.0402647	1.03573	1.03039	1.04109	61.51	4.55478	gtex_lung
SULT1A1	FEV1	Weighted mode	85	0.035068	0.00277908	4.31496e-21	0.029621	0.040515	1.03569	1.03006	1.04135	61.51	4.55478	gtex_lung
