# Supplementary material for: Mendelian randomization analysis identifies druggable genes and drugs repurposing for chronic obstructive pulmonary disease
Source: Front Cell Infect Microbiol. 2024 Apr 10;14:1386506. doi: 10.3389/fcimb.2024.1386506 (PMC11039854; doi:10.3389/fcimb.2024.1386506)
Supplement: Supplementary file 7 [file Table_6.xlsx]

## Sheet: Sheet1
Exposure	Outcome	Resource	nsnp	F_Statistic	Q	Q_pval	Egger_intercept	Egger_test_pval	Steiger_correct_causal_direction	Steiger_pval
C2	COPD	eqtlgen_whole_blood	50	49.28	46.8505	0.560695	0.0281472	0.0170584	TRUE	0.0026214
GPC2	COPD	eqtlgen_whole_blood	179	82.08	93.9444	1	0.0232448	0.0232448	TRUE	0
TESK2	FEV1/FVC<0.7	eqtlgen_whole_blood	222	807.44	107.321	1	0.0026553	0	TRUE	0
AKR1A1	FEV1/FVC<0.7	eqtlgen_whole_blood	429	69.53	414.255	0.674396	0.0032559	0	TRUE	0
LMCD1	FEV1/FVC<0.7	eqtlgen_whole_blood	186	224.64	139.281	0.994935	0.0019857	0	TRUE	0
SERPING1	FEV1/FVC<0.7	eqtlgen_whole_blood	438	169.31	366.881	0.993598	0.0022392	0	TRUE	0
ERBB3	FEV1/FVC<0.7	eqtlgen_whole_blood	83	198.6	31.2207	1	-0.0010992	0.0089565	TRUE	0
PSMA4	FEV1/FVC<0.7	eqtlgen_whole_blood	141	72.39	45.3089	1	0.0006074	0.0328834	TRUE	0
MAST2	FEV1/FVC<0.7	gtex_lung	265	72.5	203.673	0.997655	-0.001235	0.000136	TRUE	-
CHI3L2	FEV1/FVC<0.7	gtex_lung	5	31.48	0.0055302	0.999996	-0.0047151	0.970649	TRUE	0.0032868
MMP15	FEV1/FVC<0.7	gtex_lung	-	-	-	-	-	-	-	-
MRC2	FEV1/FVC<0.7	gtex_lung	14	20.07	2.8328	0.998473	0.0046835	0.133926	TRUE	0.0013345
BMP4	FEV1/FVC<0.7	eqtlgen_whole_blood	8	72.33	2.62119	0.917698	-0.00378989	0.538736	TRUE	0.278328
LTK	FEV1/FVC<0.7	gtex_lung	62	310.1	34.0702	0.997945	-0.00196323	0.0016602	TRUE	-
TYRO3	FEV1/FVC<0.7	gtex_lung	51	125.87	8.70463	1	-0.000188823	0.836419	TRUE	-
APH1A	FEV1	eqtlgen_whole_blood	20	24.23	9.13962	0.971088	0.0003271	0.917179	TRUE	0.376216
CHI3L2	FEV1	gtex_lung	2	26.28	4.19286	1	0.0041694	0.472798	TRUE	0
COL7A1	FEV1	eqtlgen_whole_blood	143	34.96	17.3635	1	0.0137172	0.0002788	TRUE	0.0276162
GDF11	FEV1	eqtlgen_whole_blood	23	25.86	0.564856	1	-0.0042696	0.652153	TRUE	0.501772
GDF5	FEV1	gtex_lung	10	16.96	6.45162	0.694005	-0.0061269	0.301732	TRUE	0.0183487
RASGRP3	FEV1	eqtlgen_whole_blood	64	195.18	59.9803	0.584634	0.0010188	0.350764	TRUE	0
PTK7	FEV1	gtex_whole_blood	41	26.78	17.3674	0.999308	0.0245792	0.0041147	TRUE	0
HSP90AA1	FEV1	eQTLGen	105	194.73	37.1077	1	-0.00594394	0.00618459	TRUE	1.62201e-35
TESK2	FEV1	eQTLGen	160	672.96	48.2589	1	-0.000639246	0.292348	TRUE	0
ADAM33	FEV1	Lung_GTEx_V8	9	76.08	3.27444	0.915974	-0.00156081	0.785608	TRUE	3.90928e-21
COL15A1	FEV1	Lung_GTEx_V8	50	53.63	8.1313	1	0.00895633	0.262157	TRUE	3.4737e-75
LINGO1	FEV1	Lung_GTEx_V8	84	46.17	2.00484	1	0.00151125	0.775898	TRUE	3.97977e-112
LRPAP1	FEV1	Lung_GTEx_V8	28	55.16	7.69859	0.9999	0.00887013	0.068059	TRUE	2.75438e-38
LTBR	FEV1	Lung_GTEx_V8	18	184.45	3.61367	0.999742	-0.00135952	0.607527	TRUE	-
NPNT	FEV1	Lung_GTEx_V8	1	31.4649	-	-	-	-	TRUE	0.191423
SULT1A1	FEV1	Lung_GTEx_V8	85	61.51	5.33238	1	0.00426115	0.511798	TRUE	0
